# Supplementary material for: Assessment of Oxidative Stress-Related Markers and Inflammatory Proteins in Serum and CSF Samples of Dogs with Different Types of Epilepsy
Source: Antioxidants (Basel). 2026 Feb 25;15(3):282. doi: 10.3390/antiox15030282 (PMC13024043; doi:10.3390/antiox15030282)
Supplement: Supplementary file 1 [file antioxidants-15-00282-s001.zip]

Archive with 1 entries (1 files):
- antioxidants-4072116-supplementary.pdf
